# Supplementary material for: What do zebra finches learn besides singing? Systematic mapping of the literature and presentation of an efficient associative learning test
Source: Anim Cogn. 2023 Jun 10;26(5):1489–503. doi: 10.1007/s10071-023-01795-w (PMC10442275; doi:10.1007/s10071-023-01795-w)
Supplement: Supplementary file 1 — Supplementary file1 (XLSX 41 KB) [file 10071_2023_1795_MOESM1_ESM.xlsx]

## Sheet: ZF_Sys_Review_Data
Timestamp	Initials	copy & paste title	copy & paste doi	Year	Does the study meet criteria of the map?	If no, give the reasons for exclusion	Cognitive domain	Author's identifier of a given test	Life_stage	Captive or Wild	Sex	Type of the test performed to assess a given cognitive domain (e.g. demonstrator, lid removal, detour)	Settings used for testing	Experimental treatment	Habituation to testing condition	Food deprivation before testing	Motivator used for learning	Learning phase	Response variable from learning tests	Test duration	Maximum number of trials given before the subject was removed from the test	Subject excluded	Number of individuals tested	Number of individuals completed the tests	Percent_completed	The same individual was tested for song learning	Notes / comments
2022-02-07 11:23:34	AG	Across Sex and Age: Learning and Memory and Patterns of Avian Hippocampal Gene Expression	10.1037/bne0000222	2017	Yes		Spatial	Experiment 1 & 2	Adult	Captive	Both	4-arm maze	Maze	Social	Yes	Overnight until testing	Food	Criterion reached	number of correct choices out of the total number of trials completed	16-59 mins	NA	No	37	37	1	No	Sex and age differences in spatial learning
		Aggression-based social learning in the zebra finch (Taeniopygia guttata)	10.1111/eth.13260	2021	Yes		Social	novel foraging task	Adult	Captive	Both	Lid removal	Wells	Social	No	NA	Food	NA	solve times	23 days	NA	Yes - Testing stage	53	36	0.679245	No
2022-01-31 16:56:10	CL	Behavioural Flexibility and Personality in Zebra Finches	10.1111/eth.12095	2013	Yes		Associative	Reversal learning	Adult	Captive	Both	Lid removal	Wells	Personality	No	Up to 5 h	Food	Criterion reached	Number of trials needed to reverse the association	Until completion	11-30 trials	Yes - Learning stage	24	11	0.458333	No	Reversal learning with motoric training sessions
2022-02-04 12:37:47	AG	Brain activation pattern depends on the strategy chosen by zebra finches to solve an orientation task	10.1242/jeb.063941	2012	Yes		Spatial	Spatial memory task	Adult	Captive	Male	Spatial orientation	Aviary	Brain	Yes	Overnight until testing	Food	Criterion reached	The time to reach the correct feeder, the number of incorrect visits	Until completion	NA	No	17	17	1	No	Diff in brain activation during learning, no experimental treatments
2022-02-07 14:37:03	CL	Compensatory Growth Impairs Adult Cognitive Performance	10.1371/journal.pbio.0040251	2006	Yes		Associative	Learning task	Adult	Captive	Both	Choice corridor	Choice chamber, Colour feeders	Resources	Yes	Overnight until testing	Food	Criterion reached	Number of errors	Until completion	11-30 trials	No	34	34	1	No
2022-02-04 13:30:55	AG	Constraints on the Evolution of Reciprocity: An Experimental Test with Zebra Finches	10.1111/j.1439-0310.2010.01850.x	2010	Yes		Social	Event Memory Task	Adult	Captive	Both	Demonstrator	Choice chamber	Physiology	Yes	Overnight until testing	Food	More than 15 trials	succeeded or not in finding the food	Up to 5 mins	NA	No	4	4	1	No
2022-02-02 16:28:47	AG	Context-Specific Effects of Estradiol on Spatial Learning and Memory in the Zebra Finch	10.1016/j.nlm.2012.12.005	2013	Yes		Spatial	Experiment 3	Adult	Captive	Female	4-arm maze	Maze	Physiology	Yes	Up to 5 h	Food	2 days	the number of errors made in each trial, amount of time each bird took to find the correct food cup	6-15 mins	NA	No	10	10	1	Does not apply (e.g. females)
2022-02-02 16:04:18	AG	Context-Specific Effects of Estradiol on Spatial Learning and Memory in the Zebra Finch	10.1016/j.nlm.2012.12.005	2013	Yes		Spatial	Experiment 1	Adult	Captive	Female	4-arm maze	Maze	Physiology	Yes	Up to 5 h	Food	3 days	the number of errors made in each trial	6-15 mins	NA	No	12	12	1	Does not apply (e.g. females)	learning: 3 days (The bird was allowed to complete as many trials as possible over the course of each session)
2022-02-02 16:22:31	AG	Context-Specific Effects of Estradiol on Spatial Learning and Memory in the Zebra Finch	10.1016/j.nlm.2012.12.005	2013	Yes		Spatial	Experiment 2	Adult	Captive	Female	4-arm maze	Maze	Physiology	Yes	Up to 5 h	Food	3 days	the number of errors made in each trial, amount of time each bird took to find the correct food cup	6-15 mins	NA	No	15	15	1	Does not apply (e.g. females)
		Corticosterone exposure during development improves performance on a novel foraging task in zebra finches	10.1016/j.anbehav.2014.02.017	2014	Yes		Motoric	Lid removal	Adult	Captive	Both	Lid removal	Wells	Physiology	No	Overnight until testing	Food	Criterion reached	number of trials	6-15 mins	11-30 trials	No	38	38	1	No	test duration - 15 min for each learning trial, 4 levels of difficulty = 60 min?; not sure about the number of individuals completed the tests but no info about excluded individuals
2022-02-04 13:54:54	AG	Do sex differences in construction behavior relate to differences in physical cognitive abilities?	10.1007/s10071-021-01577-2	2021	Yes		Associative	Cognitive tasks	Adult	Captive	Both	Lid removal with strings	Wells	Social	Yes	Up to 5 h	Food	Criterion reached	trials to reach criterion	Up to 5 mins	More than 30 trials	Yes - Learning stage	34	32	0.941176	No
2022-02-02 15:02:55	CL	Does personality affect the ability of individuals to track and respond to changing conditions?	10.1093/beheco/arw137	2017	Yes		Associative	Reversal learning test	Adult	Captive	Both	Choice chamber	Choice chamber, Colour feeders	Personality	Yes	Up to 5 h	Food	Criterion reached	Number of trials before they reversed their preference for a previously rewarded cue	Until completion	Injured	Yes - Learning stage	18	18	1	No
2022-02-02 14:54:03	CL	Does personality affect the ability of individuals to track and respond to changing conditions?	10.1093/beheco/arw137	2017	Yes		Associative	Descriminant learning tasks	Adult	Captive	Both	Choice chamber	Choice chamber, Colour feeders	Personality	Yes	Up to 5 h	Food	Criterion reached	Number of trials needed to find the rewarded feeder	Until completion	Inactive bird after few trials	Yes - Testing stage	22	21	0.954545	No
2022-05-24	CL	Does song complexity correlate with problem-solving performance in flocks of zebra finches?	10.1016/j.anbehav.2014.03.019	2014	Yes		Motoric	Lid flipping	Adult	Captive	Male	Lid removal	Wells	Singing	Yes	Up to 5 h	Food	60 mins	Cumulative latency to flip its first lid	60 mins	NA	Yes - Testing stage	51	36	0.705882	Yes
2022-02-04 15:04:41	AG	Early-life nutritional stress affects associative learning and spatial memory but not performance on a novel object test	10.1163/1568539X-00003239	2015	Yes		Spatial	Spatial memory task	Adult	Captive	Both	Spatial orientation	Wells	Resources	Yes	Up to 5 h	Food	Criterion reached	number of cups searched, number of cups revisited	Until completion	NA	Yes - Testing stage	33	28	0.848485	No	sample size unclear, some birds died, some were unfit for testing
2022-02-04 14:22:45	AG	Early-life nutritional stress affects associative learning and spatial memory but not performance on a novel object test	10.1163/1568539X-00003239	2015	Yes		Associative	Associative learning tasks	Adult	Captive	Both	Lid removal	Wells	Resources	Yes	NA	Food	Criterion reached	number of trials to reach criterion	Until completion	Outlier	Yes - Testing stage	33	29	0.878788	No
2022-02-04 14:29:53	AG	Early-life nutritional stress affects associative learning and spatial memory but not performance on a novel object test	10.1163/1568539X-00003239	2015	Yes		Spatial	Spatial association task	Adult	Captive	Both	Lid removal	Wells	Resources	Yes	NA	Food	Criterion reached	number of trials to reach criterion	Until completion	NA	Yes - Testing stage	33	29	0.878788	No	sample size unclear, some birds died, some were unfit for testing
2022-02-07 12:27:51	AG	Effect of no-night light environment on behaviour, learning performance and personality in zebra finches	10.1016/j.anbehav.2017.07.017	2017	Yes		Associative	Experiment 2: colour association	Adult	Captive	Both	Lid removal	Wells	Environmental	Yes	Overnight until testing	Food	Criterion reached	Number of test trials for learning	Up to 5 mins	11-30 trials	Yes - Learning stage	48	30	0.625	Yes	number of ind tested / completed / participated - not clear
2022-02-07 12:31:55	AG	Effect of no-night light environment on behaviour, learning performance and personality in zebra finches	10.1016/j.anbehav.2017.07.017	2017	Yes		Spatial	Experiment 2: spatial learning	Adult	Captive	Both	Lid removal	Wells	Environmental	Yes	Overnight until testing	Food	Criterion reached	Number of test trials for learning	Up to 5 mins	11-30 trials	Yes - Learning stage	48	30	0.625	Yes	number of ind tested / completed / participated - not clear
		Effects of anthropogenic noise on cognition, bill color, and growth in the zebra finch (Taeniopygia guttata)	10.1007/s10211-022-00406-0	2022	Yes		Inhibitory	Detour‑reaching	Adult	Captive	Both	Detour task	Detour tubes	Environmental	Yes	Up to 5 h	Food	Criterion reached	number of trials required to pass task	Up to 5 mins	More than 30 trials	No	17	17	1	No
		Effects of anthropogenic noise on cognition, bill color, and growth in the zebra finch (Taeniopygia guttata)	10.1007/s10211-022-00406-0	2022	Yes		Spatial	Spatial learning	Adult	Captive	Both	Spatial orientation	Spatial aviary	Environmental	No	Up to 5 h	Food	Criterion reached	number of trials required to pass each task	Up to 5 mins	11-30 trials	Yes - Testing stage	24	22	0.916667	No
		Effects of anthropogenic noise on cognition, bill color, and growth in the zebra finch (Taeniopygia guttata)	10.1007/s10211-022-00406-0	2022	Yes		Associative	Colour association	Adult	Captive	Both	Lid removal	Wells	Environmental	Yes	Up to 5 h	Food	Criterion reached	number of trials required to pass each task	Up to 5 mins	11-30 trials	Yes - Testing stage	25	24	0.96	No
		Effects of anthropogenic noise on cognition, bill color, and growth in the zebra finch (Taeniopygia guttata)	10.1007/s10211-022-00406-0	2022	Yes		Motoric	Novel motor skill (lid removal)	Adult	Captive	Both	Lid removal	Wells	Environmental	No	Up to 5 h	Food	Up to 5 trials	finding at least two of the food rewards within 2 min	Up to 5 mins	11-30 trials	No	25	25	1	No	Sample size - 27 birds but 2 removed after neophobia. They did not participate in the next test (novel motor skill) I guess.
2022-02-01 10:19:56	AG	Effects of hippocampal lesions on acquisition and retention of spatial learning in zebra finches	10.1016/j.bbr.2004.04.007	2004	Yes		Spatial	Behavioral task	Adult	Captive	Male	Spatial orientation	Aviary	Brain	Yes	Overnight until testing	Food	More than 15 trials	% correct choices, latency to correct choice, number of visits	Until completion	NA	No	20	20	1	No
2022-01-31 12:52:23	CL	Effects of the knowledge of partners on learning rates in zebra finches Taeniopygia guttata	10.1016/S0003-3472(05)80476-2	1991	Yes		Social	Knowledgeable partners	Adult	Captive	Both	Foraging scan	Computer controlled food dispensers	Social	Yes	Overnight until testing	Food	More than 15 trials	Percentage of foraging scans	Up to 5 mins	NA	No	8	8	1	No
2022-02-02 12:57:27	AG	Evidence supporting the microbiota– gut–brain axis in a songbird	10.1098/rsbl.2020.0430	2020	Yes		Associative	Color association task	Adult	Captive	Both	Lid removal	Wells	Physiology	Yes	Up to 5 h	Food	Criterion reached	the number of trials required to learn to remove all rewarded lids before any unrewarded lids	Up to 5 mins	NA	No	38	38	1	No
2022-02-02 13:00:29	AG	Evidence supporting the microbiota– gut–brain axis in a songbird	10.1098/rsbl.2020.0430	2020	Yes		Associative	Color reversal task	Adult	Captive	Both	Lid removal	Wells	Physiology	Yes	Up to 5 h	Food	Criterion reached	the number of trials required to remove all of the newly rewarded colour before removing any lids of the formerly rewarded colour	Up to 5 mins	NA	No	38	38	1	No
2022-02-02 12:51:03	AG	Evidence supporting the microbiota– gut–brain axis in a songbird	10.1098/rsbl.2020.0430	2020	Yes		Motoric	Novel foraging task	Adult	Captive	Both	Lid removal	Wells	Physiology	Yes	Up to 5 h	Food	Criterion reached	the number of trials required to learn to remove lids to obtain the reward	Up to 5 mins	NA	No	38	38	1	No
2022-02-02 14:19:39	AG	Exposure to dietary mercury alters cognition and behavior of zebra finches	10.1093/cz/zox007	2017	Yes		Inhibitory	Cognition assay 2: inhibitory control	Adult	Captive	Male	Detour task	Detour	Environmental	Yes	Overnight until testing	Food	Criterion reached	latency to approach the transparent apparatus, latency to feeding from inside the apparatus, the percentage of passed compared with failed trials	Up to 5 mins	NA	No	28	28	1	No
2022-02-02 14:00:38	AG	Exposure to dietary mercury alters cognition and behavior of zebra finches	10.1093/cz/zox007	2017	Yes		Spatial	Cognition assay 1: spatial memory	Adult	Captive	Male	Lid removal	Wells	Environmental	Yes	6-10 h	Food	Criterion reached	whether bird first went to the correct block location	Up to 5 mins	11-30 trials	No	28	28	1	No
2022-02-02 14:28:09	AG	Exposure to dietary mercury alters cognition and behavior of zebra finches	10.1093/cz/zox007	2017	Yes		Associative	Cognition assay 3: color association	Adult	Captive	Male	Lid removal	Colour feeders	Environmental	Yes	Up to 5 h	Food	Criterion reached	number of errors	Up to 5 mins	NA	No	30	30	1	No
2022-02-04 16:14:18	CL	Female cognitive performance and mass are correlated with different aspects of mate choice in the zebra finch (Taeniopygia guttata)	10.1007/s10071-019-01299-6	2019	Yes		Associative	Color association portion	Adult	Captive	Both	Lid removal	Wells	Social	Yes	6-10 h	Food	Criterion reached	Number of trials to pass the task	Up to 5 mins	More than 30 trials	Yes - Testing stage	48	35	0.729167	Yes
2022-02-04 16:10:16	CL	Female cognitive performance and mass are correlated with different aspects of mate choice in the zebra finch (Taeniopygia guttata)	10.1007/s10071-019-01299-6	2019	Yes		Motoric	Motor portion	Adult	Captive	Both	Lid removal	Wells	Social	Yes	6-10 h	Food	Criterion reached	Number of trials to pass the task, cognitive score	Up to 5 mins	More than 30 trials	Yes - Testing stage	48	35	0.729167	Yes
2022-02-01 16:10:05	AG	Female zebra finches prefer the songs of males who quickly solve a novel foraging task to the songs of males unable to solve the task	10.1002/ece3.6690	2020	Yes		Motoric	Novel foraging assay	Adult	Captive	Male	Lid removal	Wells	Social	Yes	Up to 5 h	Food	Criterion reached	number of trials needed to solve the task	Up to 5 mins	More than 30 trials	Yes - Learning stage	25	18	0.72	No	recorded song complexity (but not song learning)
		Food for Song: Expression of C-Fos and ZENK in the Zebra Finch Song Nuclei during Food Aversion Learning	10.1371/journal.pone.0021157	2011	Yes		Associative	Food aversion experiment	Adult	Captive	Male	Food aversion	Aversive food	Brain	No	NA	Food	5 mins	Preference of the subject	Up to 5 mins	NA	No	10	10	1	No
2022-02-04 11:05:52	CL	Food preference and copying behaviour in zebra finches, Taeniopygia guttata	10.1016/j.beproc.2014.04.013	2014	Yes		Social	Experiment	Adult	Captive	Both	Demonstrator	Colour feeders	Social	Yes	Up to 5 h	Food	30 mins	Proportion of pecks	60 mins	Did not feed	Yes - Testing stage	35	31	0.885714	No
2022-02-01 14:59:56	AG	Foraging zebra finches (Taeniopygia guttata) are public information users rather than conformists	10.1098/rsbl.2020.0767	2021	Yes		Social	Colour association task	Adult	Captive	Both	Demonstrator	Colour feeders	Social	No	Up to 5 h	Food	30 mins	number of visits and pecks	16-59 mins	Up to 5 trials	Yes - Testing stage	69	66	0.956522	No
2022-01-31 15:24:28	CL	Getting a head start: Diet, sub-adult growth, and associative learning in a seed-eating passerine	10.1371/journal.pone.0023775	2011	Yes		Associative	Associative learning task	Adult	Captive	Male	Curtain compartments	Colour curtain	Resources	Yes	Overnight until testing	Food	Criterion reached	Number of bouts needed to complete the learning task	Until completion	NA	No	52	52	1	No	Lights on/off time not specified for deprivation time calculation
2022-02-03 15:34:20	AG	Hippocampal activation of immediate early genes Zenk and c-Fos in zebra finches (Taeniopygia guttata) during learning and recall of a spatial memory task	10.1016/j.nlm.2009.11.006	2010	Yes		Spatial	Spatial memory task	Adult	Captive	Both	Spatial orientation	Aviary	Brain	Yes	Overnight until testing	Food	6-15 trials	time to to reach the correct feeder, number of incorrect visits	Until completion	NA	No	16	14	0.875	No	Diff in brain activation during learning, no experimental treatments
2022-01-31 12:08:29	CL	Hippocampal aromatization modulates spatial memory and characteristics of the synaptic membrane in the male zebra finch	10.1210/en.2016-1692	2017	Yes		Spatial	Behavioral testing	Adult	Captive	Male	T-maze	Maze	Brain	Yes	Up to 5 h	Food	Criterion reached	Latency to contact the baited cup, number of mistakes before correct contact	16-59 mins	Unidentified	Yes - Learning stage	63	50	0.793651	No
2022-02-07 13:22:25	AG	Hippocampal Tissue Transplants Reverse Lesion-Induced Spatial Memory Deficits in Zebra Finches (Taeniopygia guttata)	10.1523/jneurosci.17-10-03861.1997	1997	Yes		Associative	Colour test	Adult	Captive	Both	Lid removal	Wells	Brain	Yes	Up to 5 h	Food	Up to 5 trials	the number of flaps the bird removed	Up to 5 mins	NA	No	47	47	1	No
2022-02-07 13:24:15	AG	Hippocampal Tissue Transplants Reverse Lesion-Induced Spatial Memory Deficits in Zebra Finches (Taeniopygia guttata)	10.1523/jneurosci.17-10-03861.1997	1997	Yes		Spatial	Space test	Adult	Captive	Both	Lid removal	Wells	Brain	Yes	Up to 5 h	Food	Up to 5 trials	the number of flaps the bird removed	Up to 5 mins	NA	No	47	47	1	No
2022-01-31 11:46:11	CL	Inhibition of hippocampal aromatization impairs spatial memory performance in a male songbird	10.1210/en.2013-1684	2013	Yes		Spatial	Behavioral testing	Adult	Captive	Male	T-maze	Maze	Brain	Yes	Up to 5 h	Food	Criterion reached	Latency to make contact with the baited cup	16-59 mins	6-10 trials	No	49	49	1	No
		Involvement of the neural social behaviour network during social information acquisition in zebra finches (Taeniopygia guttata)	10.3758/s13420-022-00511-x	2022	Yes		Social	Behavioural testing	Adult	Captive	Both	Demonstrator	Colour feeders	Social	Yes	Up to 5 h	Food	30 mins	Number of pecks to feeders	60 mins	30 mins	Yes - Learning stage, Yes - Testing stage	34	20	0.588235	No	Did not specify how many individuals were observers before exclusion. Only females left at the end in the analyses.
2022-02-02 12:35:55	CL	Learning about construction behaviour from observing an artefact: can experience with conspecifics aid in artefact recognition?	10.1007/s10071-021-01519-y	2021	Yes		Social	Live-nest demonstrators	Adult	Captive	Both	Demonstrator	Nests	Social	Yes	NA	Reproduction	3 days	Preference for demonstrated colour	Until completion	3 days without interaction of at least 30s	Yes - Learning stage, Yes - Testing stage	31	29	0.935484	No
2022-01-31 16:44:21	CL	Lifelong consequences of early nutritional conditions on learning performance in zebra finches (Taeniopygia guttata)	10.1016/j.beproc.2014.01.019	2014	Yes		Associative	Reversal learning	Adult	Captive	Both	Lid removal	Wells	Resources	No	Up to 5 h	Food	More than 15 trials	Trials needed to solve the reversal learning	6-15 mins	11-30 trials	Yes - Learning stage	39	29	0.74359	No
2022-02-01 10:27:04	CL	Male foraging efficiency, but not male problem-solving performance, influences female mating preferences in zebra finches	10.7717/peerj.2409	2017	Yes		Associative	Associative learning task	Adult	Captive	Both	Choice corridor	Choice chamber, Colour feeders	Social	Yes	Up to 5 h	Food	More than 15 trials	Succeeded or failed	Until completion	Injured	Yes - Learning stage	40	37	0.925	No
2022-02-02 17:08:32	CL	Male zebra finches exposed to lead (Pb) during development have reduced volume of song nuclei, altered sexual traits, and received less attention from females as adults	10.1016/j.ecoenv.2020.111850	2021	Yes		Motoric	Motoric task	Adult	Captive	Male	Lid removal	Wells	Environmental	Yes	NA	Food	Criterion reached	Total number of trials required for each bird to successfully complete all three levels of motoric learning task across days	Until completion	More than 30 trials	Yes - Testing stage	38	36	0.947368	Yes
2022-02-02 17:17:54	CL	Male zebra finches exposed to lead (Pb) during development have reduced volume of song nuclei, altered sexual traits, and received less attention from females as adults	10.1016/j.ecoenv.2020.111850	2021	Yes		Spatial	Spatial task	Adult	Captive	Both	Spatial orientation	Aviary	Environmental	Yes	NA	Food	Criterion reached	Number of trials required to finish the spatia learning task summed across days	Until completion	NA	No	40	40	1	Yes
		Maternal and developmental immune challenges alter behavior and learning ability of offspring	10.1016/j.yhbeh.2012.04.005	2012	Yes		Motoric	a novel foraging task	Adult	Captive	Both	Lid removal	Wells	Physiology	Yes	Overnight until testing	Food	Criterion reached	number of trials required to pass task	6-15 mins	11-30 trials	No	106	106	1	No
2022-02-03 15:24:55	CL	Mechanisms of copying behaviour in zebra finches	10.1016/j.beproc.2014.10.011	2014	Yes		Social	Experiment	Adult	Captive	Both	Demonstrator	Colour feeders	Social	Yes	Up to 5 h	Food	30 mins	Proportion of pecks	60 mins	NA	Yes - Testing stage	7	7	0.979167	No	They called juveniles but were at least 2 months old
2022-02-03 15:24:55	CL	Mechanisms of copying behaviour in zebra finches	10.1016/j.beproc.2014.10.011	2014	Yes		Social	Experiment	Adult	Captive	Both	Demonstrator	Colour feeders	Social	Yes	Up to 5 h	Food	30 mins	Proportion of pecks	60 mins	NA	Yes - Testing stage	12	12	1	No
2022-02-03 15:24:55	CL	Mechanisms of copying behaviour in zebra finches	10.1016/j.beproc.2014.10.011	2014	Yes		Social	Experiment	Adult	Captive	Both	Demonstrator	Colour feeders	Social	Yes	Up to 5 h	Food	30 mins	Proportion of pecks	60 mins	NA	Yes - Testing stage	29	29	1	No	Sample size information very unclear
2022-02-07 14:21:43	AG	Motivation and memory in zebra Wnch (Taeniopygia guttata) foraging behavior	10.1007/s10071-007-0106-3	2008	Yes		Associative	One-trial training & Repeated-trial training	Adult	Captive	Female	Lid removal	Wells	none	Yes	Up to 5 h	Food	More than 15 trials	“number and order of looks” to find the food, identity of the food that had been located	Up to 5 mins	NA	No	24	24	1	Does not apply (e.g. females)	One-trial training & Repeated-trial training - entered as one record
2022-02-03 13:56:26	AG	Neural aromatization accelerates the acquisition of spatial memory via an influence on the songbird hippocampus	10.1016/j.yhbeh.2003.12.003	2004	Yes		Spatial	Behavioural test	Adult	Captive	Male	Lid removal	Wells	Brain	Yes	Up to 5 h	Food	20 days	number of flaps that a bird removed	Until completion	NA	No	24	24	1	Yes
2022-02-01 10:50:08	AG	Pattern discrimination is affected by entopallial but not by hippocampal lesions in zebra finches	10.1016/j.bbr.2008.02.035	2008	Yes		Associative	Behavioural test	Adult	Captive	Male	Pattern discrimination	Aviary	Brain	Yes	Overnight until testing	Food	Criterion reached	The time taken to reach the correct feeder, % correct chices	Until completion	NA	No	11	11	1	No
2022-02-01 16:50:08	JR	Phenotypic plasticity of avian social-learning strategies	10.1016/j.anbehav.2012.09.029	2012	Yes		Social	Experiment 1: Method Validation	Adult	Captive	Both	Demonstrator	Colour feeders	none	Yes	Up to 5 h	Food	Up to 5 trials	Proportion of the number of visits, number of pecks allocated to the feeder colour	16-59 mins	NA	Yes - Testing stage	10	9	0.9	No
2022-02-03 10:50:22	AG	Phenotypic plasticity of avian social-learning strategies	10.1016/j.anbehav.2012.09.029	2012	Yes		Social	Experiment 2	Adult	Captive	Both	Demonstrator	Colour feeders	Environmental	Yes	Up to 5 h	Food	30 mins	pecks and visits to feeders, the number of movements between six virtual zones of the cage	16-59 mins	1 h more	No	56	56	1	No
2022-02-02 12:26:34	AG	Recovery of motor and cognitive function after cerebellar lesions in a songbird – role of estrogens	10.1111/j.1460-9568.2009.06685.x	2009	Yes		Spatial	Experiment 2	Adult	Captive	Female	4-arm maze	Maze	Brain	Yes	6-10 h	Food	6-15 trials	falls, errors, time to reach the goal	Until completion	6-10 trials	No	12	12	1	Does not apply (e.g. females)	Criteria for subject exclusion but finally only 8 trials were excluded (8 data points only had one trial for that bird for the day). It means that all birds completed the test at least once.
2022-02-02 12:20:36	AG	Recovery of motor and cognitive function after cerebellar lesions in a songbird – role of estrogens	10.1111/j.1460-9568.2009.06685.x	2009	Yes		Spatial	Experiment 1	Adult	Captive	Female	4-arm maze	Maze	Brain	Yes	6-10 h	Food	6-15 trials	falls, errors, time to reach the goal	Until completion	6-10 trials	No	14	14	1	Does not apply (e.g. females)	Criteria for subject exclusion but finally only 8 trials were excluded (8 data points only had one trial for that bird for the day). It means that all birds completed the test at least once.
2022-02-02 11:37:12	AG	Sex and pairing status impact how zebra finches use socialinformation in foraging	10.1016/j.beproc.2016.12.010	2017	Yes		Social	Experiment 1	Adult	Captive	Both	Demonstrator	Colour feeders	Social	Yes	Up to 5 h	Food	60 mins	the number of pecks to each feeder, per-centage of time spent at each feeder	60 mins	NA	Yes - Learning stage	28	24	0.857143	No
2022-02-01 10:41:37	CL	Simulated heat waves reduce cognitive and motor performance of an endotherm	10.1002/ece3.7194	2021	Yes		Associative	Colour association task	Adult	Captive	Male	Lid removal	Wells	Environmental	Yes	Up to 5 h	Food	Criterion reached	Latency to begin the task, time to complete the task, time to process individual seeds, whether or not the bird missed food rewards, proportion of lids that birds flipped correctly, whether or not the bird panted during the trial	Until completion	More than 30 trials	Yes - Learning stage	12	6	0.5	No	Only birds that passed the learning phase were included for testing. Max 60 trials of training.
2022-02-01 10:59:59	CL	Simulated heat waves reduce cognitive and motor performance of an endotherm	10.1002/ece3.7194	2021	Yes		Inhibitory	Detour-reaching task	Adult	Captive	Male	Detour task	Detour	Environmental	Yes	Up to 5 h	Food	Criterion reached	Number of trials to pass the task	Until completion	More than 30 trials	Yes - Learning stage	12	9	0.75	No	Birds removed if they did not pass the learning phase
2022-01-31 16:07:08	CL	Social learning about construction behaviour via an artefact	10.1007/s10071-019-01240-x	2019	Yes		Social	Experience observing a conspecific nest	Adult	Captive	Male	Demonstrator nests	Nests	Environmental	Yes	Overnight until testing	Reproduction	3 days	Interaction directed toward the colour of material of the demonstrated nest	Until completion	Female deposited all nest material instead of the male	Yes - Testing stage	20	19	0.95	No
2022-01-31 13:35:33	CL	Social learning directs feeding preferences in the zebra finch, Taeniopygia guttata	10.1006/anbe.2002.2005	2002	Yes		Social	Experiment 1	Adult	Captive	Both	Demonstrator	Colour feeders	Social	No	Up to 5 h	Food	30 mins	Percentage of food eaten from demonstrator's hopper colour	16-59 mins	NA	No	14	14	1	No
2022-01-31 13:35:33	CL	Social learning directs feeding preferences in the zebra finch, Taeniopygia guttata	10.1006/anbe.2002.2005	2002	Yes		Social	Experiment 2	Adult	Captive	Both	Demonstrator	Colour feeders	Social	No	Up to 5 h	Food	30 mins	Percentage of food eaten from demonstrator's hopper colour	16-59 mins	NA	No	14	14	1	No
2022-01-31 13:35:33	CL	Social learning directs feeding preferences in the zebra finch, Taeniopygia guttata	10.1006/anbe.2002.2005	2002	Yes		Social	Experiment 3	Adult	Captive	Male	Demonstrator	Colour feeders	Social	No	Up to 5 h	Food	30 mins	Percentage of food eaten from demonstrator's hopper colour	16-59 mins	NA	No	16	16	1	No
2022-02-04 10:39:04	CL	Social learning in nest‐building birds watching live‐streaming video demonstrators	10.1111/1749-4877.12316	2019	Yes		Social	Live-streaming video demonstration	Adult	Captive	Both	Demonstrator nests	Nests	Social	Yes	NA	Reproduction	Criterion reached	Proportion of material of the first 25 pieces deposited	Until completion	Did not build nest or female built the nest	Yes - Testing stage	35	24	0.685714	No
2022-02-02 17:40:51	CL	Social learning in nest-building birds: A role for familiarity	10.1098/rspb.2015.2685	2016	Yes		Social	Observer test	Adult	Captive	Male	Demonstrator nests	Nests	Social	Yes	NA	Reproduction	Criterion reached	Preference for demonstrated nest material	Until completion	6 hours with less than 30s spent interacting with the nest material, demonstrators had not added the additional 50 pieces of string to the nest by day 3.	Yes - Learning stage, Yes - Testing stage	21	18	0.857143	No
2022-02-07 11:42:37	AG	Social learning of food types in zebra finches (Taenopygia guttata) is directed by demonstrator sex and feeding activity	10.1007/s10071-003-0158-y	2003	Yes		Social	Social learning preferences	Adult	Captive	Both	Demonstrator	Colour food	Social	Yes	Overnight until testing	Food	Up to 5 trials	the proportion of each colour being eaten	6-15 mins	NA	No	46	46	1	No
		Song complexity correlates with learning ability in zebra finch males	10.1016/j.anbehav.2008.08.009	2008	Yes		Motoric	novel foaging task	Adult	Captive	Male	Lid removal	Wells	Social	No	Overnight until testing	Food	Criterion reached	number of trials required to pass task	16-59 mins	11-30 trials	Yes - Learning stage	27	26	0.962963	No
2022-02-04 16:01:32	CL	Spatial ability is impaired and hippocampal mineralocorticoid receptor mRNA expression reduced in zebra finches ( <i>Taeniopygia</i> guttata ) selected for acute high corticosterone response to stress	10.1098/rspb.2006.3704	2007	Yes		Spatial	Associative memory task	Adult	Captive	Both	Lid removal	Wells	Brain	Yes	6-10 h	Food	Criterion reached	Number of flaps removed to find the food	Up to 5 mins	6-10 trials	Yes - Testing stage	36	19	0.527778	No
2022-01-31 14:00:30	CL	Spatial Memory and Hippocampal Function in a NonFoodstoring Songbird, the Zebra Finch (Taeniopygia guttata)	10.1515/REVNEURO.2006.17.1-2.43	2006	Yes		Spatial	Spatial memory task	Adult	Captive	Male	Spatial orientation	Aviary	Brain	Yes	NA	Food	Up to 5 trials	Percentage of correct choice	Until completion	NA	No	20	20	1	No
2022-02-02 15:47:23	AG	The impact of learning opportunities on the development of learning and decision-making: an experiment with passerine birds	10.1098/rstb.2019.0496	2020	Yes		Associative	2-cues learning	Adult	Captive	Both	Discrimination task	Colour feeders	Environmental	Yes	Overnight until testing	Food	More than 15 trials	feeder chosen, the latency to choose	Up to 5 mins	More than 30 trials	No	26	20	0.769231	No	age: juvenile aged 3 months (adult according to our criteria); all birds reached 40 choices, no one was excluded
2022-02-02 15:39:18	AG	The impact of learning opportunities on the development of learning and decision-making: an experiment with passerine birds	10.1098/rstb.2019.0496	2020	Yes		Associative	1-cue learning	Adult	Captive	Both	Discrimination task	Colour feeders	Environmental	Yes	Overnight until testing	Food	More than 15 trials	feeder chosen, the latency to choose	Up to 5 mins	More than 30 trials	No	26	22	0.846154	No	age: juvenile aged 3 months (adult according to our criteria); all birds reached 40 choices, no one was excluded
2022-02-03 14:36:05	AG	The Importance of Validating Experimental Setups: Lessons from Studies of Food Choice Copying in Zebra Finches	10.1111/eth.12263	2014	Yes		Social	Study 1	Adult	Captive	Both	Demonstrator	Colour feeders	Social	Yes	Up to 5 h	Food	90 mins	number of pecks on each feeder	60 mins	Up to 5 trials	Yes - Testing stage	60	21	0.35	No
2022-02-03 15:04:04	AG	The Importance of Validating Experimental Setups: Lessons from Studies of Food Choice Copying in Zebra Finches	10.1111/eth.12263	2014	Yes		Social	Study 3	Adult	Captive	Both	Demonstrator	Colour feeders	Social	Yes	Overnight until testing	Food	30 mins	number of pecks on each feeder	60 mins	Up to 5 trials	Yes - Testing stage	32	23	0.71875	No	juveniles: 4.12 month old - adults acc. to our criteria / Some tested individuals not analyzed due to failure of the demonstrators
2022-02-03 14:48:03	AG	The Importance of Validating Experimental Setups: Lessons from Studies of Food Choice Copying in Zebra Finches	10.1111/eth.12263	2014	Yes		Social	Study 2	Adult	Captive	Both	Demonstrator	Colour feeders	Social	Yes	Overnight until testing	Food	90 mins	number of pecks on each feeder	60 mins	Up to 5 trials	Yes - Testing stage	31	27	0.870968	No	juveniles: 4.12 month old - adults acc. to our criteria
2022-02-03 15:38:25	CL	The roles of vocal and visual interactions in social learning zebra finches: A video playback experiment	10.1016/j.beproc.2016.12.009	2017	Yes		Social	Experiment 4: video playback demonstration with no sound and live male decoy	Adult	Captive	Both	Demonstrator	Colour feeders	Social	Yes	Up to 5 h	Food	30 mins	Proportion of pecks to the feeder	60 mins	NA	Yes - Testing stage	20	14	0.7	No	Unclear sample size
2022-02-03 15:38:25	CL	The roles of vocal and visual interactions in social learning zebra finches: A video playback experiment	10.1016/j.beproc.2016.12.009	2017	Yes		Social	Experiment 2: video playback demonstration with sound	Adult	Captive	Female	Demonstrator	Colour feeders	Social	Yes	Up to 5 h	Food	30 mins	Proportion of pecks to the feeder	60 mins	NA	Yes - Testing stage	16	15	0.9375	No	Unclear sample size
2022-02-03 15:38:25	CL	The roles of vocal and visual interactions in social learning zebra finches: A video playback experiment	10.1016/j.beproc.2016.12.009	2017	Yes		Social	Experiment 3: video playback demonstration with no sound	Adult	Captive	Female	Demonstrator	Colour feeders	Social	Yes	Up to 5 h	Food	30 mins	Proportion of pecks to the feeder	60 mins	NA	Yes - Testing stage	16	15	0.9375	No	Unclear sample size
2022-02-03 15:38:25	CL	The roles of vocal and visual interactions in social learning zebra finches: A video playback experiment	10.1016/j.beproc.2016.12.009	2017	Yes		Social	Experiment 1: live streaming video demonstration	Adult	Captive	Both	Demonstrator	Colour feeders	Social	Yes	Up to 5 h	Food	30 mins	Proportion of pecks to the feeder	60 mins	NA	Yes - Testing stage	40	30	0.75	No	Unclear sample size
2022-02-03 12:45:16	AG	Traffic noise inhibits cognitive performance in a songbird	10.1098/rspb.2020.2851	2021	Yes		Social	Social learning	Adult	Captive	Female	Demonstrator	Knot-pulling apparatus	Social	Yes	Up to 5 h	Food	10 mins	latency to approach the task apparatus, latency to forage, whether the orientation of the first foraging attempt matched the demonstrated orientation	16-59 mins	NA	No	20	20	1	Does not apply (e.g. females)	Settings used for testing: it is similar to wells with hidden food
2022-02-03 11:50:53	AG	Traffic noise inhibits cognitive performance in a songbird	10.1098/rspb.2020.2851	2021	Yes		Inhibitory	Detour-reaching	Adult	Captive	Both	Detour task	Detour	Environmental	Yes	Up to 5 h	Food	Criterion reached	whether an individual pecked at the side of the transparent cylinder, whether it detoured around to the open ends of the cylinder to retrieve the food	Up to 5 mins	Up to 5 trials	Yes - Learning stage	42	21	0.5	No
2022-02-03 12:26:10	AG	Traffic noise inhibits cognitive performance in a songbird	10.1098/rspb.2020.2851	2021	Yes		Spatial	Spatial memory	Adult	Captive	Both	Lid removal	Wells	Environmental	Yes	Up to 5 h	Food	Criterion reached	number of trials to learn the location of the baited well	Up to 5 mins	NA	No	25	25	1	No
2022-02-03 12:19:17	AG	Traffic noise inhibits cognitive performance in a songbird	10.1098/rspb.2020.2851	2021	Yes		Associative	Associative learning	Adult	Captive	Both	Discrimination task	Wells	Environmental	Yes	Up to 5 h	Food	Criterion reached	correct colour lid, incorrect colour lid	Up to 5 mins	NA	No	32	32	1	No
2022-02-03 12:04:27	AG	Traffic noise inhibits cognitive performance in a songbird	10.1098/rspb.2020.2851	2021	Yes		Motoric	Lid-flipping tasks	Adult	Captive	Both	Lid removal	Wells	Environmental	Yes	Up to 5 h	Food	Criterion reached	the number of trials necessary for demonstrate learning of the task	6-15 mins	NA	No	37	37	1	No
2022-02-01 14:24:53	AG	Visual Wulst analyses “where” and entopallium analyses “what” in the zebra finch visual system	10.1016/j.bbr.2011.03.035	2011	Yes		Spatial	Experiment 1: spatial discrimination	Adult	Captive	Male	Spatial orientation	Aviary	Brain	Yes	Overnight until testing	Food	Criterion reached	correct response (%), mean search times	Until completion	6-10 trials	Yes - Testing stage	8	6	0.75	No
2022-02-01 14:38:01	AG	Visual Wulst analyses “where” and entopallium analyses “what” in the zebra finch visual system	10.1016/j.bbr.2011.03.035	2011	Yes		Spatial	Experiment 2	Adult	Captive	Male	Spatial orientation	Aviary	Brain	Yes	Overnight until testing	Food	Criterion reached	The time each bird needed to reach the correct feeder after entering the aviary, the number of visits to incorrect feeders until reaching the correct feeder	Until completion	Displaced lesion	Yes - Testing stage	7	6	0.857143	No	One bird with a displaced lesion was discarded from the analysis.
2022-02-01 13:52:48	AG	Visual Wulst analyses “where” and entopallium analyses “what” in the zebra finch visual system	10.1016/j.bbr.2011.03.035	2011	Yes		Associative	Experiment 1: pattern discrimination	Adult	Captive	Male	Pattern discrimination	Aviary	Brain	Yes	Overnight until testing	Food	Criterion reached	The time each bird needed to reach the correct feeder after entering the aviary, number of visits to incorrect feeders until reaching the correct feeder	Until completion	NA	No	7	7	1	No
		Among-individual differences in auditory and physical cognitive abilities in zebra finches	10.3758/s13420-022-00520-w	2022	Yes		Associative	Length discrimination	Adult	Captive	Both	Lid removal with strings	Wells	none	Yes	Up to 5 h	Food	Criterion reached	Number of trials taken to complete the task	Up to 5 mins	More than 30 trials	Yes - Learning stage	34	32	0.941176	No	3 birds did not reach the criterion for length discrimination but they were not excluded from analyses and further testing. Instead, they were assigned a maximum score of 98 trials.
2022-02-01 13:06:56	AG	Early-Life Stress Triggers Juvenile Zebra Finches to Switch Social Learning Strategies	10.1016/j.cub.2015.06.071	2015	Yes		Social	Novel Foraging Tasks	Both	Captive	Male	Lid removal	Wells	Physiology	Yes	Up to 5 h	Food	2 days	Latency of each bird's first approach within pecking distance of a lid, first and all subsequent task solutions	60 mins	When the bird did not deliberately lift the lid completely out of the well	Yes - Testing stage	63	39	0.619048	No	Solvers and non-solvers / Comparison between age groups (not same individuals at different age)
2022-01-31 12:30:53	CL	Hippocampal lesions impair spatial memory performance, but not song - A developmental study of independent memory systems in the Zebra Finch	10.1002/dneu.20713	2009	Yes		Spatial	Spatial Memory Test	Both	Captive	Both	T-maze	Maze	Brain	Yes	Up to 5 h	Food	Criterion reached	Latency to eat from baited cup	16-59 mins	20 mins without feeding	Yes - Testing stage	62	59	0.951613	Yes	Did not compare the same individual at different age, compared 2 age groups
		Among-individual differences in auditory and physical cognitive abilities in zebra finches	10.3758/s13420-022-00520-w	2022	Yes		Associative	flexibility	Adult	Captive	Both	Lid removal with strings	Wells	none	Yes	Up to 5 h	Food	Criterion reached	Number of trials taken to complete the task	Up to 5 mins	More than 30 trials	Yes - Learning stage	34	32	0.941176	No
		Among-individual differences in auditory and physical cognitive abilities in zebra finches	10.3758/s13420-022-00520-w	2022	Yes		Associative	colour discrimination	Adult	Captive	Both	Lid removal with strings	Wells	none	Yes	Up to 5 h	Food	Criterion reached	Number of trials taken to complete the task	Up to 5 mins	More than 30 trials	Yes - Learning stage	34	32	0.941176	No
2022-02-01 10:16:07	CL	Hatching asynchrony impacts cognition in male zebra finches	10.1002/jez.2074\	2017	Yes		Motoric	Motoric learning task	Juvenile (younger than 2 months)	Captive	Male	Lid removal	Wells	Physiology	Yes	6-10 h	Food	Criterion reached	Number of trials to succeed	Until completion	More than 30 trials	Yes - Learning stage	31	30	0.967742	Yes
		Hatching asynchrony impacts cognition in male zebra finches	10.1002/jez.2074\	2017			Spatial	Spatial task	Juvenile (younger than 2 months)	Captive	Male	Lid removal	Wells	Physiology	Yes	6-10 h	Food	Criterion reached	Number of trials required	Until completion	More than 30 trials	No	31	31	1	Yes
		Variability in ambient temperature promotes juvenile participation and shorter latency in a learning test in zebra finches	10.1016/j.anbehav.2022.01.010	2022	Yes		Associative	Associative learning test	Juvenile (younger than 2 months)	Captive	Both	Choice corridors	Colour feeders	Environmental	Yes	Overnight until testing	Food	2 weeks	Correct or incorrect choice	6-15 mins	Up to 5 trials	Yes - Testing stage	209	133	0.636364	No

## Sheet: Associative test
BirdID	BoxID	Stage	Filled	Empty	Age_at_test	Outcome	Participation
G019	A1	Parent	Blue	Graphite	58	NA	0
G047	A1	Parent	Blue	Graphite	58	1	1
G003	A10	Parent	Blue	Graphite	57	1	1
G061	A10	Parent	Blue	Graphite	57	NA	0
G705	A10	Juvenile	Blue	Graphite	57	NA	0
G707	A10	Juvenile	Blue	Graphite	57	NA	0
F858	A2	Parent	Pear	Graphite	60	1	1
F890	A2	Parent	Pear	Graphite	60	1	1
G771	A2	Juvenile	Pear	Graphite	60	1	1
G773	A2	Juvenile	Pear	Graphite	60	NA	0
F891	A3	Parent	Burgundy	Blue	60	1	1
F965	A3	Parent	Burgundy	Blue	60	1	1
G776	A3	Juvenile	Burgundy	Blue	60	0	1
G777	A3	Juvenile	Burgundy	Blue	60	1	1
F894	A4	Parent	Graphite	Blue	57	1	1
F914	A4	Parent	Graphite	Blue	57	1	1
G715	A4	Juvenile	Graphite	Blue	57	1	1
G716	A4	Juvenile	Graphite	Blue	57	NA	0
F863	A5	Parent	Burgundy	Blue	61	1	1
F889	A5	Parent	Burgundy	Blue	61	NA	0
G779	A5	Juvenile	Burgundy	Blue	61	NA	0
G782	A5	Juvenile	Burgundy	Blue	61	NA	0
F859	A6	Parent	Blue	Burgundy	57	1	1
F913	A6	Parent	Blue	Burgundy	57	1	1
G755	A6	Juvenile	Blue	Burgundy	57	1	1
G756	A6	Juvenile	Blue	Burgundy	57	NA	0
F919	A7	Parent	Graphite	Blue	56	0	1
G012	A7	Parent	Graphite	Blue	56	NA	0
G848	A7	Juvenile	Graphite	Blue	56	1	1
G849	A7	Juvenile	Graphite	Blue	56	0	1
F952	A8	Parent	Graphite	Pear	58	1	1
F987	A8	Parent	Graphite	Pear	58	NA	0
G759	A8	Juvenile	Graphite	Pear	58	NA	0
G760	A8	Juvenile	Graphite	Pear	58	NA	0
F871	A9	Parent	Blue	Burgundy	58	1	1
F885	A9	Parent	Blue	Burgundy	58	NA	0
G763	A9	Juvenile	Blue	Burgundy	58	1	1
G832	A9	Juvenile	Blue	Burgundy	58	1	1
F880	B1	Parent	Burgundy	Pear	58	0	1
G050	B1	Parent	Burgundy	Pear	58	1	1
G766	B1	Juvenile	Burgundy	Pear	58	1	1
G767	B1	Juvenile	Burgundy	Pear	58	0	1
F954	B10	Parent	Pear	Graphite	57	NA	0
G011	B10	Parent	Pear	Graphite	57	1	1
G724	B10	Juvenile	Pear	Graphite	57	1	1
G725	B10	Juvenile	Pear	Graphite	57	1	1
F879	B2	Parent	Graphite	Pear	61	1	1
F908	B2	Parent	Graphite	Pear	61	1	1
G805	B2	Juvenile	Graphite	Pear	61	NA	0
G806	B2	Juvenile	Graphite	Pear	61	NA	0
F911	B3	Parent	Burgundy	Blue	57	0	1
G084	B3	Parent	Burgundy	Blue	57	1	1
G720	B3	Juvenile	Burgundy	Blue	57	1	1
G722	B3	Juvenile	Burgundy	Blue	57	NA	0
F815	B4	Parent	Pear	Graphite	59	NA	0
F837	B4	Parent	Pear	Graphite	59	NA	0
G851	B4	Juvenile	Pear	Graphite	59	NA	0
G854	B4	Juvenile	Pear	Graphite	59	NA	0
F981	B5	Parent	Graphite	Blue	60	1	1
G014	B5	Parent	Graphite	Blue	60	1	1
G857	B5	Juvenile	Graphite	Blue	60	1	1
G858	B5	Juvenile	Graphite	Blue	60	1	1
F969	B6	Parent	Blue	Burgundy	57	1	1
G038	B6	Parent	Blue	Burgundy	57	1	1
G709	B6	Juvenile	Blue	Burgundy	57	1	1
G713	B6	Juvenile	Blue	Burgundy	57	1	1
F956	B7	Parent	Burgundy	Blue	60	NA	0
G043	B7	Parent	Burgundy	Blue	60	1	1
G783	B7	Juvenile	Burgundy	Blue	60	NA	0
G785	B7	Juvenile	Burgundy	Blue	60	NA	0
F874	B9	Parent	Graphite	Pear	58	1	1
F992	B9	Parent	Graphite	Pear	58	1	1
G733	B9	Juvenile	Graphite	Pear	58	1	1
G736	B9	Juvenile	Graphite	Pear	58	1	1

## Sheet: Metadata__associative test
	Description
BirdID	Ring number of the birds
BoxID	ID of a given family
Stage	Life stage
Filled	Rewarded colour feeder
Empty	Empty colour feeder
Age_at_test	Age on the day of testing in days
Outcome	Learning performance score: 1 = correct choice, 0 = incorrect choice, NA = inactive
Participation	Individual task participation: 1 = participated, 0 = failed to participate
